# Supplementary material for: Process Evaluation of Pragmatic Cluster-Randomized Trials of Digital Adherence Technologies for Tuberculosis Treatment Support: A Mixed-Method Study in Five Countries
Source: Trop Med Infect Dis. 2025 Mar 6;10(3):68. doi: 10.3390/tropicalmed10030068 (PMC11946463; doi:10.3390/tropicalmed10030068)
Supplement: Supplementary file 1 [file tropicalmed-10-00068-s001.zip]

Archive with 1 entries (1 files):
- tropicalmed-3458102-supplementary.pdf
